# Supplementary material for: A Marked Low-Grade Inflammation and a Significant Deterioration in Metabolic Status in First-Episode Schizophrenia: A Five-Year Follow-Up Study
Source: Metabolites. 2022 Oct 17;12(10):983. doi: 10.3390/metabo12100983 (PMC9610466; doi:10.3390/metabo12100983)
Supplement: Supplementary file 1 [file metabolites-12-00983-s001.zip]

Archive with 1 entries (1 files):
- metabolites-1968400-supplementary.pdf
